# Supplementary material for: Rationally Designed PU/CNFs/ZIF-8/PANI Composite Foams with Enhanced Flexibility and Capacitance for Flexible Supercapacitors
Source: Materials (Basel). 2026 Mar 26;19(7):1326. doi: 10.3390/ma19071326 (PMC13073575; doi:10.3390/ma19071326)
Supplement: Supplementary file 1 [file materials-19-01326-s001.zip]

Archive with 1 entries (1 files):
- materials-4194502-supplementary.mp4
